# Supplementary material for: Supt16 Haploinsufficiency Impairs PI3K/AKT/mTOR/Autophagy Pathway in Human Pluripotent Stem Cells Derived Neural Stem Cells
Source: Int J Mol Sci. 2023 Feb 3;24(3):3035. doi: 10.3390/ijms24033035 (PMC9917370; doi:10.3390/ijms24033035)
Supplement: Supplementary file 1 [file ijms-24-03035-s001.zip]

Archive with 1 entries (1 files):
- ijms-2155869-supplementary.pdf
